# Supplementary material for: Association Between Peritoneal Dialysis-Associated Peritonitis and the Risk of All-Cause Mortality and Cardiovascular Death: A Time-Matched Retrospective Cohort Study
Source: Med Sci (Basel). 2025 Oct 30;13(4):249. doi: 10.3390/medsci13040249 (PMC12641846; doi:10.3390/medsci13040249)
Supplement: Supplementary file 1 [file medsci-13-00249-s001.zip]

Archive with 1 entries (1 files):
- medsci-3887141-supplementary.pdf
